# Supplementary material for: Mesenchymal Stromal Cell Secretome Is Affected by Tissue Source and Donor Age
Source: Stem Cells. 2023 Aug 17;41(11):1047–59. doi: 10.1093/stmcls/sxad060 (PMC10631804; doi:10.1093/stmcls/sxad060)
Supplement: sxad060_suppl_Supplementary_Materials [file sxad060_suppl_supplementary_materials.zip]

Archive with 9 entries (9 files):
- sxad060_suppl_Supplementary_Figure_S2.tiff
- sxad060_suppl_Supplementary_Legends.docx
- sxad060_suppl_Supplementary_Data_S1.pdf
- sxad060_suppl_Supplementary_Data_S2.xlsx
- sxad060_suppl_Supplementary_Data_S3.xlsx
- sxad060_suppl_Supplementary_Data_S4.xlsx
- sxad060_suppl_Supplementary_Data_S5.xlsx
- sxad060_suppl_Supplementary_Data_S6.xlsx
- sxad060_suppl_Supplementary_Figure_S1.tiff
